# Supplementary material for: Paraneoplastic Syndromes in Patients with Keratinocyte Skin Cancer
Source: Cancers (Basel). 2022 Jan 4;14(1):249. doi: 10.3390/cancers14010249 (PMC8750284; doi:10.3390/cancers14010249)
Supplement: Supplementary file 1 [file cancers-14-00249-s001.zip]

Archive with 1 entries (1 files):
- cancers-1438590-supplementary.pdf
